# Supplementary material for: HIVsirDB: A Database of HIV Inhibiting siRNAs
Source: PLoS One. 2011 Oct 11;6(10):e25917. doi: 10.1371/journal.pone.0025917 (PMC3191155; doi:10.1371/journal.pone.0025917)
Supplement: Table S1 — Number of Escape Mutations/mismatches at different positions in the target sequences. (XLS) [file pone.0025917.s001.xls]

## Sheet: Sheet1
Table S1: Number of Escape Mutations/mismatches at different positions in the target sequences.
								Target Positions
	1	2	3	4	5	6	7	8	9	10	11	12	13	14	15	16	17	18	19	20	21
Type of Mutation																						Number of Sequences
# Escape Substitutions	9	3	10	5	9	1	2	12	12	11	10	4	4	9	7	4	6	2	3	1	2	88
# Escape Deletions	7	7	9	9	10	7	8	8	8	7	7	7	7	5	6	7	7	7	7	0	0	14
# Escape Substitutions	3	0	4	2	2	1	0	0	0	1	2	0	0	1	1	1	0	0	2	2	1	4
& Deletions	0	0	0	0	0	2	1	1	0	0	0	1	1	0	0	0	0	0	0	0	0
^ Mismatches	5	6	13	3	5	10	3	5	3	9	6	15	1	5	7	3	3	5	2	1	1	75
# Number of escape mutations at different position in the target sequences
^ Number of mismatches between siRNA and the target sequence at different positions
